# Supplementary material for: Local Thyroid Hormone Action in Brain Development
Source: Int J Mol Sci. 2023 Aug 2;24(15):12352. doi: 10.3390/ijms241512352 (PMC10418487; doi:10.3390/ijms241512352)
Supplement: Supplementary file 1 [file ijms-24-12352-s001.zip]

Archive with 1 entries (1 files):
- ijms-2515371-supplementary.pdf
